# Supplementary material for: Effect of time-of-day on human dynamic thermal perception
Source: Sci Rep. 2023 Feb 9;13:2367. doi: 10.1038/s41598-023-29615-8 (PMC9911694; doi:10.1038/s41598-023-29615-8)
Supplement: Supplementary file 1 — Supplementary Table 1. [file 41598_2023_29615_MOESM1_ESM.xlsx]

## Sheet: Sheet1
Correction	UV
Date	2021-06-03
Time	16:44:32
Sync. frequency [Hz]	0
Integration Time [ms]	475.87
Averages	1
Illuminance [lx] (CIE1931 2°)	208.936
Irradiance [W/sqm] (380-780nm)	0.63739
Correlated Color Temp. (CCT) [K]	3362
Dominant Wavelength (DWl) [nm] (CIE1931 2°)	582.4
Color Purity (PE) [%] (CIE1931 2°)	39.7
Chromaticity Coordinates (CIE1931 2°)
x	0.4106
y	0.388
XYZ (CIE1931 2°)
X	221.1
Y	208.9
Z	108.5
L*a*b* (CIE1931 2°) (Xn=100.0, Yn=100.0, Zn=100.0)
L*	132.296
a*	12.217
b*	50.184
Color Rendering Index
Reference Illuminant	Planckian radiator
CCT [K]	3362.03
R1	89.3982
R2	94.6009
R3	96.4827
R4	87.6259
R5	88.5204
R6	91.9009
R7	89.0999
R8	76.6741
R9	46.0017
R10	85.0505
R11	86.6955
R12	71.8598
R13	90.7704
R14	97.6135
Ra	89.2879
Re	85.1639
DC	0.00236016
Wavelength [nm]	Ee [W/(sqm*nm)]
300	0
301	0
302	0
303	0
304	0
305	0
306	0
307	0
308	0
309	0
310	0
311	0
312	0
313	0
314	0
315	0
316	0
317	0
318	0
319	0
320	0
321	0
322	0
323	0
324	0
325	8.86924e-06
326	0
327	0
328	0
329	0
330	0
331	0
332	0
333	0
334	0
335	0
336	0
337	0
338	5.13299e-06
339	6.52721e-06
340	0
341	0
342	1.8294e-05
343	0
344	0
345	8.17311e-06
346	1.84536e-06
347	0
348	2.6716e-07
349	7.11206e-07
350	0
351	0
352	0
353	0
354	0
355	0
356	0
357	0
358	0
359	0
360	0
361	0
362	0
363	0
364	0
365	0
366	0
367	0
368	0
369	0
370	0
371	0
372	0
373	0
374	1.6087e-06
375	2.50052e-05
376	0
377	0
378	0
379	0
380	9.97113e-06
381	0
382	0
383	1.47477e-05
384	1.89185e-06
385	0
386	0
387	0
388	2.94811e-06
389	7.36694e-07
390	0
391	0
392	0
393	0
394	3.09553e-05
395	1.4444e-05
396	0
397	0
398	0
399	0
400	0
401	0
402	0
403	0
404	2.11689e-05
405	6.27184e-06
406	3.34875e-05
407	1.54191e-06
408	5.16115e-06
409	0
410	0
411	2.22278e-05
412	1.00582e-05
413	2.47151e-05
414	4.12174e-05
415	5.57808e-05
416	7.8247e-05
417	3.92453e-05
418	6.11381e-05
419	7.25379e-05
420	7.96421e-05
421	0.000105568
422	0.00010582
423	0.000160294
424	0.000157296
425	0.000198784
426	0.000196915
427	0.000223587
428	0.000274267
429	0.0003052
430	0.000348887
431	0.000401498
432	0.000454768
433	0.000533947
434	0.000533306
435	0.000632523
436	0.000696016
437	0.000754944
438	0.000888229
439	0.00096681
440	0.00108199
441	0.00120883
442	0.00132395
443	0.00146009
444	0.00163107
445	0.00176676
446	0.0019389
447	0.00208856
448	0.00226197
449	0.00241384
450	0.00256624
451	0.00268546
452	0.0028128
453	0.00287223
454	0.00293808
455	0.00295113
456	0.00290254
457	0.00289753
458	0.00279984
459	0.00267311
460	0.00259655
461	0.00245746
462	0.00232616
463	0.00223253
464	0.00210172
465	0.00200976
466	0.00190226
467	0.00181837
468	0.00173321
469	0.00168743
470	0.00162698
471	0.00155222
472	0.00148748
473	0.00142541
474	0.00138284
475	0.00130398
476	0.0012777
477	0.00122148
478	0.00120063
479	0.00115713
480	0.00112952
481	0.00111396
482	0.00107153
483	0.00109663
484	0.00106918
485	0.00108721
486	0.0010985
487	0.00109618
488	0.00109713
489	0.00111533
490	0.00112043
491	0.00114841
492	0.00114964
493	0.0012142
494	0.00122932
495	0.00126032
496	0.00129093
497	0.00132345
498	0.00137184
499	0.0014133
500	0.00146143
501	0.0014955
502	0.00153011
503	0.00156987
504	0.00160392
505	0.0016512
506	0.00171253
507	0.00172182
508	0.00176179
509	0.00179826
510	0.00186338
511	0.00192182
512	0.00189228
513	0.00196333
514	0.0019812
515	0.00201299
516	0.00207796
517	0.0020907
518	0.00210875
519	0.0021815
520	0.00215898
521	0.00221703
522	0.00222215
523	0.00226253
524	0.00229268
525	0.00230947
526	0.00230116
527	0.00231861
528	0.00237956
529	0.00233301
530	0.00239038
531	0.00242169
532	0.00241113
533	0.002485
534	0.00248202
535	0.00251518
536	0.00252578
537	0.0025234
538	0.00256098
539	0.0025711
540	0.00261735
541	0.00263223
542	0.00265416
543	0.00268664
544	0.00265986
545	0.00269411
546	0.00271403
547	0.00273092
548	0.00276033
549	0.00278642
550	0.00282169
551	0.00282172
552	0.00284658
553	0.00285508
554	0.00287265
555	0.00289537
556	0.00291774
557	0.00290844
558	0.00298342
559	0.00300269
560	0.00297909
561	0.00300288
562	0.00307176
563	0.00304102
564	0.00309303
565	0.00309434
566	0.0031105
567	0.00316899
568	0.00315028
569	0.00314922
570	0.00317806
571	0.00322081
572	0.00325617
573	0.00330713
574	0.00332385
575	0.00335664
576	0.00334733
577	0.00337301
578	0.00336153
579	0.00340767
580	0.00344483
581	0.00343705
582	0.00346494
583	0.00350298
584	0.0035227
585	0.00352605
586	0.00352775
587	0.00354283
588	0.00356056
589	0.00356525
590	0.00358219
591	0.00360119
592	0.00361704
593	0.00358792
594	0.00362231
595	0.00359529
596	0.0036224
597	0.00365555
598	0.00361751
599	0.00361664
600	0.0036217
601	0.00360533
602	0.00361151
603	0.00357773
604	0.00356453
605	0.00357178
606	0.00355462
607	0.00354978
608	0.00354558
609	0.00352882
610	0.00355392
611	0.00362631
612	0.00356431
613	0.00361741
614	0.00365376
615	0.00369756
616	0.00374328
617	0.00378489
618	0.00381165
619	0.00387817
620	0.00392032
621	0.00397903
622	0.00407868
623	0.00415234
624	0.00421917
625	0.00427261
626	0.00435845
627	0.00443874
628	0.00455094
629	0.00464581
630	0.00474522
631	0.00478127
632	0.00480976
633	0.00474261
634	0.00467454
635	0.00449433
636	0.00429745
637	0.00402653
638	0.00379599
639	0.00351645
640	0.00329002
641	0.00306287
642	0.00285266
643	0.00269239
644	0.00254035
645	0.0024101
646	0.00228173
647	0.00219581
648	0.00210507
649	0.00200509
650	0.00195638
651	0.00188711
652	0.00181311
653	0.00176853
654	0.00172077
655	0.00166136
656	0.00161981
657	0.00159047
658	0.00153874
659	0.00153465
660	0.00146785
661	0.00140954
662	0.00135799
663	0.001346
664	0.00130351
665	0.00128001
666	0.00124377
667	0.00120916
668	0.00116206
669	0.00115207
670	0.0011182
671	0.00108273
672	0.00105086
673	0.00103293
674	0.00101213
675	0.000964918
676	0.00093251
677	0.000910955
678	0.000878744
679	0.000864617
680	0.000840316
681	0.000827678
682	0.000776204
683	0.000788555
684	0.000744497
685	0.000733744
686	0.000737385
687	0.000701947
688	0.000660568
689	0.000622596
690	0.000645121
691	0.000595133
692	0.000610889
693	0.000584411
694	0.000541878
695	0.000514011
696	0.000532442
697	0.000521444
698	0.000493386
699	0.000472811
700	0.00045906
701	0.000426351
702	0.000413018
703	0.000405883
704	0.000367959
705	0.000354682
706	0.000354031
707	0.000342312
708	0.00031694
709	0.000300547
710	0.000292835
711	0.00029228
712	0.000262412
713	0.000232043
714	0.000248692
715	0.000252113
716	0.000218797
717	0.000198112
718	0.000230382
719	0.00018777
720	0.000209888
721	0.000208144
722	0.000222686
723	0.000194031
724	0.000196281
725	0.000208268
726	0.000204976
727	0.000212905
728	0.000185934
729	0.000186795
730	0.000190783
731	0.000186356
732	0.000176637
733	0.000169841
734	0.000142314
735	0.000154279
736	0.000154676
737	0.000148592
738	0.000148508
739	0.000125244
740	0.000131631
741	0.000123318
742	0.00013815
743	0.000136363
744	0.000109779
745	0.000109891
746	0.000103097
747	0.000115322
748	0.000107392
749	9.29517e-05
750	0.000102619
751	0.000100541
752	9.62046e-05
753	0.000102241
754	7.91269e-05
755	7.46045e-05
756	9.52308e-05
757	9.04885e-05
758	6.72357e-05
759	7.32229e-05
760	5.44146e-05
761	4.13793e-05
762	5.68241e-05
763	5.84493e-05
764	5.86437e-05
765	6.50694e-05
766	8.29704e-05
767	4.32387e-05
768	7.05193e-05
769	6.3274e-05
770	4.0488e-05
771	5.96857e-05
772	6.82531e-05
773	4.88382e-05
774	3.59422e-05
775	6.71992e-05
776	4.49722e-05
777	7.48727e-05
778	4.59192e-05
779	6.49882e-05
780	2.27323e-05
781	2.85296e-05
782	4.4854e-05
783	4.93542e-05
784	4.30821e-05
785	2.99095e-05
786	4.94831e-05
787	3.18235e-05
788	3.16662e-05
789	3.643e-05
790	4.51965e-05
791	5.62346e-05
792	2.09163e-05
793	5.12763e-05
794	3.00297e-05
795	5.15863e-05
796	4.40008e-05
797	3.64015e-05
798	2.44351e-05
799	2.90069e-05
800	5.06584e-05
801	1.82642e-05
802	2.10519e-05
803	2.76484e-05
804	1.71667e-05
805	1.99449e-05
806	2.33223e-05
807	1.13329e-05
808	1.6599e-05
809	1.19688e-05
810	3.42818e-05
811	2.91238e-05
812	1.03212e-05
813	3.2983e-05
814	1.76733e-05
815	2.70801e-05
816	1.45813e-05
817	0
818	6.67984e-06
819	1.01346e-05
820	3.80962e-06
821	6.44828e-06
822	5.30424e-06
823	8.1634e-06
824	1.93863e-05
825	1.8371e-05
826	0
827	2.73933e-06
828	2.0945e-07
829	7.65382e-06
830	1.86051e-05
831	3.79115e-05
832	2.08181e-05
833	8.18491e-08
834	9.6073e-06
835	1.51983e-05
836	2.90199e-05
837	1.03756e-05
838	2.71973e-05
839	1.67169e-05
840	1.26287e-06
841	1.50241e-05
842	8.47128e-06
843	1.25312e-06
844	3.94587e-05
845	2.01663e-05
846	7.7104e-06
847	1.58408e-05
848	1.85363e-05
849	7.01205e-06
850	6.47451e-06
851	2.13939e-06
852	7.67229e-06
853	0
854	4.74536e-06
855	2.77055e-07
856	6.10821e-06
857	0
858	0
859	2.97364e-06
860	4.50471e-06
861	4.47952e-06
862	0
863	0
864	4.12138e-06
865	2.69251e-06
866	2.21496e-06
867	1.4646e-05
868	4.05372e-06
869	2.5131e-05
870	4.20983e-05
871	6.47664e-06
872	7.61371e-06
873	2.5749e-05
874	0
875	0
876	2.23642e-06
877	9.96248e-08
878	8.21853e-06
879	5.40768e-06
880	2.2015e-06
881	0
882	0
883	1.95823e-05
884	3.50799e-06
885	0
886	0
887	0
888	0
889	0
890	0
891	0
892	0
893	0
894	0
895	0
896	0
897	0
898	0
899	0
900	0
901	0
902	0
903	0
904	0
905	0
906	0
907	0
908	0
909	0
910	0
911	0
912	0
913	0
914	9.16815e-06
915	1.25395e-05
916	1.07822e-05
917	9.9276e-06
918	0
919	0
920	0
921	0
922	0
923	0
924	7.77227e-06
925	0
926	0
927	0
928	0
929	0
930	0
931	0
932	2.258e-06
933	9.86399e-07
934	1.62809e-05
935	0
936	0
937	0
938	0
939	0
940	0
941	7.42262e-06
942	3.75112e-05
943	3.13939e-06
944	9.74375e-06
945	0
946	0
947	0
948	0
949	1.09609e-05
950	4.9972e-06
951	0
952	5.78555e-07
953	4.50424e-07
954	0
955	1.84937e-05
956	0
957	0
958	1.26297e-05
959	3.36526e-05
960	0
961	3.3555e-05
962	0
963	0
964	0
965	0
966	3.82384e-06
967	1.13856e-05
968	2.08873e-06
969	4.76053e-06
970	0
971	1.37474e-05
972	0
973	0
974	2.23808e-06
975	3.63708e-05
976	2.4949e-06
977	0
978	0
979	0
980	8.54999e-06
981	0
982	1.89993e-06
983	7.07187e-07
984	0
985	0
986	0
987	0
988	0
989	0
990	0
991	3.96853e-06
992	0
993	0
994	0
995	0
996	2.64112e-05
997	0
998	1.67298e-05
999	6.48196e-06
1000	0
