# Supplementary material for: Effect of time-of-day on human dynamic thermal perception
Source: Sci Rep. 2023 Feb 9;13:2367. doi: 10.1038/s41598-023-29615-8 (PMC9911694; doi:10.1038/s41598-023-29615-8)
Supplement: Supplementary file 2 — Supplementary Table 2. [file 41598_2023_29615_MOESM2_ESM.xlsx]

## Sheet: Sheet1
Correction	UV
Date	2021-06-03
Time	16:44:58
Sync. frequency [Hz]	0
Integration Time [ms]	130.63
Averages	1
Illuminance [lx] (CIE1931 2°)	567.31
Irradiance [W/sqm] (380-780nm)	1.80347
Correlated Color Temp. (CCT) [K]	3025
Dominant Wavelength (DWl) [nm] (CIE1931 2°)	586.9
Color Purity (PE) [%] (CIE1931 2°)	40.1
Chromaticity Coordinates (CIE1931 2°)
x	0.4227
y	0.3774
XYZ (CIE1931 2°)
X	635.3
Y	567.3
Z	300.4
L*a*b* (CIE1931 2°) (Xn=100.0, Yn=100.0, Zn=100.0)
L*	190.886
a*	34.308
b*	68.135
Color Rendering Index
Reference Illuminant	Planckian radiator
CCT [K]	3024.97
R1	98.3159
R2	96.904
R3	97.1888
R4	96.0845
R5	98.543
R6	92.1471
R7	91.8044
R8	91.6811
R9	84.9247
R10	96.7911
R11	95.1932
R12	83.6041
R13	97.7539
R14	97.6408
Ra	95.3336
Re	94.184
DC	0.00907789
Wavelength [nm]	Ee [W/(sqm*nm)]
300	0
301	0
302	0
303	8.83162e-05
304	0
305	0
306	0
307	0
308	0
309	0
310	0
311	0
312	0
313	0
314	0
315	0
316	0
317	0
318	0
319	0
320	2.45146e-05
321	2.19898e-05
322	6.83787e-05
323	1.52245e-06
324	6.48741e-07
325	0
326	0
327	0
328	0
329	2.79923e-05
330	5.14732e-06
331	0
332	7.88885e-06
333	1.81508e-05
334	0
335	0
336	0
337	0
338	0
339	0
340	0
341	0
342	1.24955e-05
343	1.26805e-05
344	2.24258e-05
345	0
346	0
347	0
348	6.81263e-06
349	1.81359e-05
350	0
351	1.67375e-06
352	7.65767e-08
353	0
354	0
355	0
356	0
357	1.68573e-05
358	0
359	0
360	0
361	0
362	0
363	0
364	0
365	9.06558e-06
366	1.04507e-05
367	0
368	2.58709e-05
369	2.5883e-06
370	1.45924e-05
371	0
372	0
373	0
374	0
375	0
376	0
377	1.05097e-05
378	3.57667e-06
379	0.000121838
380	1.63808e-06
381	6.45461e-06
382	1.93939e-05
383	9.95315e-06
384	1.01781e-05
385	7.1653e-06
386	0
387	0
388	2.92898e-06
389	7.31916e-07
390	0
391	0
392	0
393	0
394	0
395	0
396	2.31361e-06
397	0
398	6.12421e-06
399	1.47286e-05
400	3.89397e-05
401	1.94281e-06
402	2.46078e-05
403	1.46573e-05
404	2.5502e-05
405	3.46576e-05
406	4.32352e-05
407	7.02844e-05
408	6.37476e-05
409	3.53647e-05
410	3.29435e-05
411	9.40219e-05
412	9.69773e-05
413	0.000121691
414	0.000140987
415	9.66267e-05
416	0.000122589
417	0.000206552
418	0.000240868
419	0.000273668
420	0.000325986
421	0.000315653
422	0.000390529
423	0.000455731
424	0.000521966
425	0.000553213
426	0.000630585
427	0.000716764
428	0.00087477
429	0.00088033
430	0.00103667
431	0.00112417
432	0.00131313
433	0.00146066
434	0.00158404
435	0.00175774
436	0.0019419
437	0.00217255
438	0.00238882
439	0.00275403
440	0.00295175
441	0.0032526
442	0.00364368
443	0.00399272
444	0.00435537
445	0.00483266
446	0.0051899
447	0.00563563
448	0.0060657
449	0.00658492
450	0.00700696
451	0.00739196
452	0.00764768
453	0.00793846
454	0.00824416
455	0.00824436
456	0.00814451
457	0.00798333
458	0.00786495
459	0.00759665
460	0.00722861
461	0.0069907
462	0.00651477
463	0.00620915
464	0.00592689
465	0.00563569
466	0.00535944
467	0.00509642
468	0.00493466
469	0.00474174
470	0.00451915
471	0.0043485
472	0.00415357
473	0.00401258
474	0.00383808
475	0.00372985
476	0.00347549
477	0.00336717
478	0.00336387
479	0.00322364
480	0.00309607
481	0.00312574
482	0.0030066
483	0.00301536
484	0.00288134
485	0.00293516
486	0.00290841
487	0.00295379
488	0.00297715
489	0.00306882
490	0.00310341
491	0.00319322
492	0.00320535
493	0.00322676
494	0.00333958
495	0.00340786
496	0.00354198
497	0.00363142
498	0.00375785
499	0.0038129
500	0.0038311
501	0.00400645
502	0.0042115
503	0.00423424
504	0.00433498
505	0.00448029
506	0.00450578
507	0.00466384
508	0.0047355
509	0.00484013
510	0.00505718
511	0.00504119
512	0.00509046
513	0.00516372
514	0.00529083
515	0.00540284
516	0.00546354
517	0.00551642
518	0.00550804
519	0.00553915
520	0.00562864
521	0.0057556
522	0.00575934
523	0.00587129
524	0.00589158
525	0.00595216
526	0.00602441
527	0.00605692
528	0.00605009
529	0.00609133
530	0.0062011
531	0.00624193
532	0.00627156
533	0.00632137
534	0.00645435
535	0.00650206
536	0.0065114
537	0.00655105
538	0.00662381
539	0.0066203
540	0.0066601
541	0.00671216
542	0.00669138
543	0.00687478
544	0.00689233
545	0.0069508
546	0.00696176
547	0.00709183
548	0.00708672
549	0.00717595
550	0.00713657
551	0.00718063
552	0.00738233
553	0.00738513
554	0.00742941
555	0.00744593
556	0.00752325
557	0.00764587
558	0.00761689
559	0.00769646
560	0.00773602
561	0.00771015
562	0.00775692
563	0.00792656
564	0.00789488
565	0.00797785
566	0.00796226
567	0.00810113
568	0.00821152
569	0.00821865
570	0.00831084
571	0.00831033
572	0.00836183
573	0.00845406
574	0.00853596
575	0.0085629
576	0.0085618
577	0.00862736
578	0.00890874
579	0.00883518
580	0.00887028
581	0.00892432
582	0.00897145
583	0.00898754
584	0.00901107
585	0.00906992
586	0.00907156
587	0.00920754
588	0.00922928
589	0.00924258
590	0.00924811
591	0.0093391
592	0.00928012
593	0.00932464
594	0.00935541
595	0.00939991
596	0.00941751
597	0.00943436
598	0.00952605
599	0.0094884
600	0.00943109
601	0.00945841
602	0.00943567
603	0.00953152
604	0.00951402
605	0.00952937
606	0.00960106
607	0.00969129
608	0.00976924
609	0.00977398
610	0.00990816
611	0.0101145
612	0.0102505
613	0.0105231
614	0.0107847
615	0.0110801
616	0.0111852
617	0.0117039
618	0.0120347
619	0.012504
620	0.0129489
621	0.0131636
622	0.0136187
623	0.0142683
624	0.0147531
625	0.0154503
626	0.0161082
627	0.0167313
628	0.0173692
629	0.0180607
630	0.0188037
631	0.0191757
632	0.0194442
633	0.0194023
634	0.0188247
635	0.0183097
636	0.0168941
637	0.0157765
638	0.0143816
639	0.012962
640	0.0117302
641	0.0105475
642	0.00961865
643	0.00870121
644	0.00797639
645	0.00724968
646	0.00684766
647	0.00636243
648	0.00601234
649	0.00568444
650	0.00546423
651	0.00510308
652	0.004919
653	0.00469341
654	0.00456271
655	0.00438044
656	0.00421087
657	0.00406676
658	0.00397631
659	0.00382967
660	0.00371309
661	0.00358614
662	0.0034896
663	0.00333222
664	0.0033594
665	0.00320906
666	0.00315
667	0.00301972
668	0.00286287
669	0.00287326
670	0.00278865
671	0.00269657
672	0.00268921
673	0.00248805
674	0.00248507
675	0.00243002
676	0.00232839
677	0.00227765
678	0.0022326
679	0.00216985
680	0.00209706
681	0.0020359
682	0.00197364
683	0.00195473
684	0.00184007
685	0.00178877
686	0.00172781
687	0.00174111
688	0.00168432
689	0.00156322
690	0.00152899
691	0.00155436
692	0.00150273
693	0.00140381
694	0.0013427
695	0.00128662
696	0.00128994
697	0.00123745
698	0.00116439
699	0.00116543
700	0.00105553
701	0.00112671
702	0.00104459
703	0.00100283
704	0.000954885
705	0.000979028
706	0.000882907
707	0.000792674
708	0.000782308
709	0.000794658
710	0.000730085
711	0.000661785
712	0.000666832
713	0.00056245
714	0.000621969
715	0.00056038
716	0.000552194
717	0.00056231
718	0.000562195
719	0.000527756
720	0.000531182
721	0.000565294
722	0.000556708
723	0.000497316
724	0.000519621
725	0.000514831
726	0.000491442
727	0.000521053
728	0.000486006
729	0.000472346
730	0.000483566
731	0.000472005
732	0.000417427
733	0.000417906
734	0.000442889
735	0.000386251
736	0.000393469
737	0.000363236
738	0.000308409
739	0.000317553
740	0.000300178
741	0.000347915
742	0.000331438
743	0.000273384
744	0.000276189
745	0.000294141
746	0.000275346
747	0.000273377
748	0.000219399
749	0.000235157
750	0.000197266
751	0.00022109
752	0.000263354
753	0.00022072
754	0.000276415
755	0.000204773
756	0.000232015
757	0.000217361
758	0.000173227
759	0.00022918
760	0.000171145
761	0.00018231
762	0.000140255
763	0.000176145
764	0.00011678
765	0.00018545
766	0.000191882
767	0.000181842
768	0.000141195
769	0.000137478
770	0.000109864
771	8.62912e-05
772	7.62567e-05
773	0.000147887
774	0.000125961
775	0.000130709
776	0.000130712
777	0.000143571
778	0.000119013
779	0.000108437
780	0.000119396
781	0.000118212
782	8.60386e-05
783	7.33897e-05
784	8.37213e-05
785	3.06989e-05
786	6.70187e-05
787	5.0796e-05
788	7.84416e-05
789	5.03411e-05
790	0.000121166
791	4.41803e-05
792	3.17718e-05
793	8.89602e-05
794	6.31834e-05
795	7.59324e-05
796	4.91143e-05
797	0.000102471
798	6.19047e-05
799	0.000112632
800	7.99819e-05
801	4.07815e-05
802	6.00232e-05
803	6.25886e-05
804	7.9962e-05
805	7.11973e-05
806	5.30081e-05
807	6.5254e-05
808	0.00010575
809	5.87864e-05
810	4.1108e-05
811	3.85045e-05
812	6.68477e-05
813	5.09713e-05
814	5.24271e-05
815	2.1873e-05
816	4.8035e-05
817	4.00311e-05
818	5.59262e-05
819	0
820	1.36425e-05
821	0
822	1.20767e-05
823	3.30958e-05
824	1.16459e-05
825	2.85409e-05
826	5.16194e-07
827	3.7482e-07
828	0
829	3.37828e-05
830	6.22075e-05
831	7.37074e-05
832	4.28839e-05
833	4.82828e-05
834	4.64706e-05
835	5.62054e-06
836	1.36181e-06
837	4.29513e-05
838	1.88629e-05
839	5.4949e-06
840	2.2234e-05
841	4.20825e-06
842	1.27589e-05
843	1.82599e-06
844	0
845	2.27418e-05
846	2.12684e-05
847	0
848	0
849	0
850	1.81523e-05
851	8.18124e-07
852	5.2275e-05
853	6.59462e-05
854	2.18116e-06
855	0
856	0
857	0
858	0
859	1.08326e-05
860	0
861	3.19798e-05
862	1.46212e-05
863	0
864	0
865	0
866	0
867	3.14021e-06
868	6.04113e-06
869	0
870	0
871	0
872	0
873	0
874	0
875	0
876	0
877	0
878	9.27018e-05
879	3.5481e-06
880	0
881	0
882	0
883	0
884	8.47562e-05
885	7.55195e-06
886	0
887	0
888	0
889	2.57253e-05
890	0
891	0
892	0
893	0
894	0
895	0
896	3.48232e-06
897	8.00866e-06
898	0
899	1.07264e-05
900	0
901	0
902	0
903	0
904	0
905	0
906	5.26701e-08
907	1.16816e-06
908	0
909	0
910	0
911	4.62608e-06
912	2.77355e-06
913	0
914	0
915	0
916	0
917	2.41101e-05
918	0
919	0
920	0
921	2.08922e-05
922	2.73792e-05
923	4.03392e-05
924	0
925	0
926	0
927	0
928	0
929	0
930	0
931	0
932	0
933	0
934	0
935	0
936	2.10555e-05
937	1.42455e-06
938	0
939	0
940	0
941	0
942	0
943	0
944	6.82603e-05
945	0
946	5.15054e-05
947	7.94808e-06
948	0
949	5.50747e-06
950	2.21114e-06
951	0
952	5.16365e-05
953	4.02007e-05
954	0
955	0
956	0
957	0
958	0
959	0
960	0
961	2.83787e-06
962	1.85099e-05
963	0
964	0
965	1.78443e-06
966	0
967	0
968	0
969	0
970	0
971	1.59346e-05
972	0
973	0
974	1.25549e-05
975	1.10417e-05
976	1.09064e-05
977	0
978	0
979	0
980	3.11466e-05
981	0
982	0
983	0
984	5.78217e-06
985	2.68784e-05
986	0
987	0
988	0
989	5.86257e-06
990	4.91426e-05
991	0
992	0
993	0
994	0
995	0
996	0
997	0
998	0
999	0
1000	2.03174e-05
