# Supplementary material for: Effect of time-of-day on human dynamic thermal perception
Source: Sci Rep. 2023 Feb 9;13:2367. doi: 10.1038/s41598-023-29615-8 (PMC9911694; doi:10.1038/s41598-023-29615-8)
Supplement: Supplementary file 3 — Supplementary Table 3. [file 41598_2023_29615_MOESM3_ESM.xlsx]

## Sheet: Sheet1
Time	Skin Location	Count AFTERNOON	Count EVENING	Mean AFTERNOON	Std AFTERNOON	Mean EVENING	Std EVENING	p-val (Mann–Whitney U test)	Common Language Effect Size (CLES)
40	chest	8	6	35.3	0.66	35.68	0.14	0.85	0.54
45	chest	8	6	35.32	0.64	35.7	0.12	0.75	0.56
50	chest	8	6	35.35	0.64	35.66	0.14	0.85	0.54
55	chest	8	6	35.34	0.61	35.67	0.15	0.57	0.6
60	chest	8	6	35.36	0.61	35.64	0.18	0.66	0.58
65	chest	8	6	35.37	0.6	35.64	0.19	0.57	0.6
70	chest	8	6	35.39	0.6	35.67	0.16	0.66	0.58
75	chest	8	6	35.05	0.67	35.34	0.16	0.49	0.62
80	chest	8	6	35.12	0.66	35.49	0.2	0.41	0.65
85	chest	8	6	35.22	0.62	35.56	0.2	0.49	0.62
90	chest	8	6	34.91	0.7	35.15	0.17	0.49	0.62
95	chest	8	6	35.02	0.68	35.38	0.16	0.49	0.62
100	chest	8	6	35.13	0.66	35.53	0.16	0.49	0.62
105	chest	8	6	35.21	0.65	35.56	0.16	0.49	0.62
110	chest	8	6	35.27	0.66	35.57	0.15	0.49	0.62
115	chest	8	6	35.31	0.62	35.57	0.18	0.66	0.58
120	chest	8	6	35.33	0.6	35.57	0.2	0.49	0.62
125	chest	8	6	34.93	0.56	35.15	0.28	0.49	0.62
130	chest	8	6	35.13	0.58	35.39	0.21	0.66	0.58
135	chest	8	6	35.28	0.58	35.49	0.17	0.75	0.56
140	chest	8	6	34.94	0.59	35.11	0.3	0.75	0.56
145	chest	8	6	35.13	0.6	35.35	0.2	0.85	0.54
150	chest	8	6	35.28	0.6	35.48	0.19	0.85	0.54
155	chest	8	6	35.32	0.6	35.5	0.19	0.75	0.56
160	chest	8	6	35.35	0.61	35.52	0.17	0.66	0.58
165	chest	8	6	35.37	0.56	35.51	0.16	0.75	0.56
170	chest	8	6	35.38	0.56	35.54	0.18	0.75	0.56
40	neck	8	6	35.13	0.66	35.53	0.39	0.49	0.62
45	neck	8	6	35.15	0.65	35.57	0.39	0.49	0.62
50	neck	8	6	35.16	0.65	35.49	0.47	0.57	0.6
55	neck	8	6	35.14	0.63	35.46	0.49	0.41	0.65
60	neck	8	6	35.16	0.62	35.45	0.56	0.41	0.65
65	neck	8	6	35.17	0.63	35.46	0.58	0.41	0.65
70	neck	8	6	35.17	0.63	35.42	0.51	0.49	0.62
75	neck	8	6	33.75	0.64	33.84	0.57	1	0.5
80	neck	8	6	34.15	0.63	34.6	0.42	0.28	0.69
85	neck	8	6	34.6	0.65	35.02	0.5	0.28	0.69
90	neck	8	6	33.49	0.62	33.84	0.57	0.41	0.65
95	neck	8	6	33.94	0.68	34.44	0.44	0.23	0.71
100	neck	8	6	34.41	0.68	34.85	0.44	0.34	0.67
105	neck	8	6	34.68	0.62	35.02	0.41	0.41	0.65
110	neck	8	6	34.8	0.65	35.13	0.38	0.49	0.62
115	neck	8	6	34.92	0.64	35.24	0.41	0.41	0.65
120	neck	8	6	34.99	0.62	35.26	0.41	0.49	0.62
125	neck	8	6	33.7	0.58	33.56	0.57	0.75	0.44
130	neck	8	6	34.17	0.7	34.37	0.25	0.85	0.54
135	neck	8	6	34.66	0.7	34.84	0.27	0.85	0.54
140	neck	8	6	33.59	0.6	33.41	0.66	0.85	0.46
145	neck	8	6	34.02	0.72	34.2	0.35	0.85	0.54
150	neck	8	6	34.52	0.69	34.71	0.36	0.95	0.52
155	neck	8	6	34.75	0.7	34.91	0.37	1	0.5
160	neck	8	6	34.87	0.7	35.02	0.39	1	0.5
165	neck	8	6	35	0.63	35.07	0.43	0.85	0.54
170	neck	8	6	35.11	0.62	35.07	0.51	1	0.5
40	arm	8	6	32.38	0.73	32.77	0.35	0.41	0.65
45	arm	8	6	32.47	0.73	32.77	0.3	0.41	0.65
50	arm	8	6	32.52	0.75	32.73	0.27	0.75	0.56
55	arm	8	6	32.53	0.76	32.72	0.3	0.66	0.58
60	arm	8	6	32.54	0.77	32.67	0.28	0.66	0.58
65	arm	8	6	32.53	0.77	32.64	0.27	0.66	0.58
70	arm	8	6	32.53	0.77	32.6	0.28	0.75	0.56
75	arm	8	6	31.95	0.78	31.8	0.43	0.95	0.48
80	arm	8	6	32.07	0.76	32.09	0.4	0.75	0.56
85	arm	8	6	32.27	0.76	32.3	0.41	0.66	0.58
90	arm	8	6	31.75	0.67	31.53	0.47	0.57	0.4
95	arm	8	6	31.95	0.68	31.84	0.48	0.95	0.48
100	arm	8	6	32.2	0.69	32.11	0.51	0.95	0.52
105	arm	8	6	32.27	0.66	32.22	0.5	0.85	0.54
110	arm	8	6	32.29	0.61	32.27	0.49	0.95	0.52
115	arm	8	6	32.33	0.58	32.31	0.47	0.85	0.54
120	arm	8	6	32.36	0.56	32.33	0.5	1	0.5
125	arm	8	6	31.84	0.56	31.56	0.53	0.41	0.35
130	arm	8	6	32.04	0.64	31.82	0.5	0.66	0.42
135	arm	8	6	32.25	0.7	32.04	0.49	0.85	0.46
140	arm	8	6	31.77	0.65	31.42	0.51	0.49	0.38
145	arm	8	6	32.01	0.87	31.71	0.49	0.75	0.44
150	arm	8	6	32.25	0.91	32	0.48	0.95	0.48
155	arm	8	6	32.33	0.84	32.14	0.49	0.95	0.52
160	arm	8	6	32.4	0.78	32.22	0.5	0.95	0.52
165	arm	8	6	32.44	0.73	32.25	0.51	0.95	0.52
170	arm	8	6	32.44	0.67	32.29	0.53	0.85	0.54
40	ant_thigh	8	6	31.55	0.46	32.65	0.39	0	0.98
45	ant_thigh	8	6	31.54	0.45	32.6	0.43	0	0.96
50	ant_thigh	8	6	31.58	0.46	32.5	0.44	0.01	0.92
55	ant_thigh	8	6	31.56	0.46	32.43	0.43	0.01	0.9
60	ant_thigh	8	6	31.58	0.46	32.37	0.42	0.02	0.88
65	ant_thigh	8	6	31.57	0.45	32.27	0.38	0.02	0.88
70	ant_thigh	8	6	31.53	0.43	32.19	0.34	0.01	0.9
75	ant_thigh	8	6	31.37	0.5	31.9	0.37	0.08	0.79
80	ant_thigh	8	6	31.43	0.54	31.96	0.35	0.08	0.79
85	ant_thigh	8	6	31.51	0.63	32.05	0.43	0.08	0.79
90	ant_thigh	8	6	31.36	0.66	31.66	0.45	0.18	0.73
95	ant_thigh	8	6	31.47	0.65	31.77	0.42	0.23	0.71
100	ant_thigh	8	6	31.45	0.65	31.83	0.45	0.14	0.75
105	ant_thigh	8	6	31.43	0.6	31.92	0.43	0.11	0.77
110	ant_thigh	8	6	31.41	0.57	31.93	0.44	0.14	0.75
115	ant_thigh	8	6	31.42	0.56	31.91	0.43	0.06	0.81
120	ant_thigh	8	6	31.41	0.58	31.9	0.43	0.06	0.81
125	ant_thigh	8	6	31.2	0.49	31.49	0.43	0.14	0.75
130	ant_thigh	8	6	31.26	0.42	31.61	0.41	0.18	0.73
135	ant_thigh	8	6	31.28	0.38	31.71	0.39	0.08	0.79
140	ant_thigh	8	6	31.18	0.32	31.41	0.35	0.23	0.71
145	ant_thigh	8	6	31.28	0.35	31.52	0.38	0.28	0.69
150	ant_thigh	8	6	31.32	0.4	31.65	0.38	0.14	0.75
155	ant_thigh	8	6	31.34	0.37	31.67	0.39	0.14	0.75
160	ant_thigh	8	6	31.33	0.34	31.64	0.37	0.28	0.69
165	ant_thigh	8	6	31.35	0.34	31.64	0.42	0.23	0.71
170	ant_thigh	8	6	31.4	0.36	31.59	0.41	0.49	0.62
40	shin	8	6	32.41	0.42	32.6	0.23	0.41	0.65
45	shin	8	6	32.38	0.41	32.52	0.24	0.95	0.52
50	shin	8	6	32.35	0.37	32.41	0.29	0.85	0.46
55	shin	8	6	32.32	0.35	32.31	0.31	0.75	0.44
60	shin	8	6	32.26	0.36	32.22	0.31	0.75	0.44
65	shin	8	6	32.21	0.33	32.19	0.31	0.95	0.48
70	shin	8	6	32.21	0.31	32.23	0.33	0.95	0.48
75	shin	8	6	32.1	0.34	32.16	0.34	0.85	0.54
80	shin	8	6	32.11	0.35	32.22	0.32	0.66	0.58
85	shin	8	6	32.09	0.32	32.22	0.38	0.41	0.65
90	shin	8	6	32.01	0.36	32.1	0.35	0.75	0.56
95	shin	8	6	32.03	0.39	32.15	0.34	0.57	0.6
100	shin	8	6	32.02	0.4	32.19	0.39	0.34	0.67
105	shin	8	6	32.02	0.41	32.19	0.37	0.49	0.62
110	shin	8	6	32.02	0.41	32.18	0.36	0.49	0.62
115	shin	8	6	32.04	0.39	32.21	0.37	0.66	0.58
120	shin	8	6	32.03	0.41	32.23	0.36	0.41	0.65
125	shin	8	6	31.89	0.44	32.07	0.3	0.49	0.62
130	shin	8	6	31.93	0.46	32.13	0.3	0.41	0.65
135	shin	8	6	31.94	0.47	32.18	0.31	0.34	0.67
140	shin	8	6	31.86	0.47	31.99	0.23	0.49	0.62
145	shin	8	6	31.96	0.52	32.04	0.23	0.75	0.56
150	shin	8	6	31.98	0.53	32.03	0.19	0.85	0.54
155	shin	8	6	31.97	0.52	32.05	0.16	0.66	0.58
160	shin	8	6	31.99	0.49	32.05	0.15	0.57	0.6
165	shin	8	6	31.98	0.5	32.03	0.15	0.75	0.56
170	shin	8	6	31.97	0.5	32.05	0.2	0.95	0.52
40	calf	8	6	31.85	0.58	32.1	0.36	0.49	0.62
45	calf	8	6	31.77	0.63	32.02	0.36	0.75	0.56
50	calf	8	6	31.74	0.58	32	0.29	0.66	0.58
55	calf	8	6	31.73	0.55	31.97	0.28	0.49	0.62
60	calf	8	6	31.73	0.55	31.89	0.31	0.85	0.54
65	calf	8	6	31.7	0.56	31.83	0.34	0.85	0.54
70	calf	8	6	31.59	0.48	31.74	0.34	0.66	0.58
75	calf	8	6	31.49	0.42	31.64	0.33	0.28	0.69
80	calf	8	6	31.42	0.45	31.56	0.3	0.49	0.62
85	calf	8	6	31.38	0.45	31.49	0.29	0.66	0.58
90	calf	8	6	31.32	0.39	31.41	0.3	0.41	0.65
95	calf	8	6	31.35	0.41	31.44	0.35	0.57	0.6
100	calf	8	6	31.3	0.41	31.4	0.38	0.66	0.58
105	calf	8	6	31.27	0.37	31.41	0.43	0.66	0.58
110	calf	8	6	31.25	0.37	31.4	0.47	0.85	0.54
115	calf	8	6	31.27	0.34	31.38	0.52	0.95	0.52
120	calf	8	6	31.22	0.28	31.36	0.56	0.66	0.58
125	calf	8	6	31.17	0.31	31.27	0.55	0.66	0.58
130	calf	8	6	31.15	0.32	31.25	0.49	0.66	0.58
135	calf	8	6	31.09	0.31	31.24	0.49	0.57	0.6
140	calf	8	6	31.08	0.34	31.14	0.47	0.95	0.52
145	calf	8	6	31.09	0.32	31.07	0.43	0.85	0.46
150	calf	8	6	31.09	0.31	31.11	0.53	0.95	0.48
155	calf	8	6	31.09	0.36	31.15	0.56	0.95	0.52
160	calf	8	6	31.06	0.39	31.11	0.57	0.95	0.48
165	calf	8	6	31.02	0.31	31.09	0.56	0.85	0.54
170	calf	8	6	31.02	0.27	31.04	0.49	0.95	0.48
40	forearm	8	6	33.5	0.32	34.16	0.51	0.06	0.81
45	forearm	8	6	33.54	0.27	34.22	0.52	0.01	0.9
50	forearm	8	6	33.56	0.26	34.28	0.47	0.01	0.92
55	forearm	8	6	33.57	0.25	34.31	0.51	0.01	0.9
60	forearm	8	6	33.59	0.25	34.33	0.57	0.02	0.88
65	forearm	8	6	33.64	0.26	34.36	0.58	0.04	0.83
70	forearm	8	6	33.66	0.25	34.32	0.56	0.06	0.81
75	forearm	8	6	32.99	0.24	33.58	0.65	0.08	0.79
80	forearm	8	6	33.2	0.29	33.85	0.56	0.04	0.83
85	forearm	8	6	33.39	0.29	34.11	0.53	0.02	0.88
90	forearm	8	6	32.84	0.32	33.41	0.69	0.08	0.79
95	forearm	8	6	33.12	0.38	33.71	0.63	0.11	0.77
100	forearm	8	6	33.34	0.37	33.97	0.59	0.06	0.81
105	forearm	8	6	33.43	0.36	34.14	0.57	0.04	0.83
110	forearm	8	6	33.46	0.34	34.18	0.54	0.03	0.85
115	forearm	8	6	33.45	0.34	34.21	0.5	0.02	0.88
120	forearm	8	6	33.5	0.37	34.23	0.55	0.03	0.85
125	forearm	8	6	32.79	0.42	33.36	0.63	0.11	0.77
130	forearm	8	6	33.1	0.45	33.69	0.59	0.11	0.77
135	forearm	8	6	33.29	0.46	33.94	0.53	0.04	0.83
140	forearm	8	6	32.65	0.46	33.3	0.63	0.08	0.79
145	forearm	8	6	33.01	0.58	33.65	0.63	0.11	0.77
150	forearm	8	6	33.21	0.6	33.95	0.6	0.06	0.81
155	forearm	8	6	33.26	0.63	34.09	0.61	0.08	0.79
160	forearm	8	6	33.27	0.63	34.14	0.63	0.06	0.81
165	forearm	8	6	33.3	0.61	34.19	0.68	0.06	0.81
170	forearm	8	6	33.34	0.58	34.26	0.72	0.06	0.81
40	Tskin_mean_RA	8	6	32.99	0.42	33.49	0.15	0.08	0.79
45	Tskin_mean_RA	8	6	33	0.45	33.47	0.14	0.14	0.75
50	Tskin_mean_RA	8	6	33.02	0.44	33.42	0.16	0.18	0.73
55	Tskin_mean_RA	8	6	33.02	0.42	33.4	0.18	0.18	0.73
60	Tskin_mean_RA	8	6	33.03	0.42	33.34	0.2	0.18	0.73
65	Tskin_mean_RA	8	6	33.03	0.41	33.3	0.2	0.28	0.69
70	Tskin_mean_RA	8	6	33	0.4	33.27	0.19	0.23	0.71
75	Tskin_mean_RA	8	6	32.67	0.38	32.85	0.22	0.34	0.67
80	Tskin_mean_RA	8	6	32.73	0.41	32.98	0.22	0.28	0.69
85	Tskin_mean_RA	8	6	32.83	0.41	33.06	0.23	0.28	0.69
90	Tskin_mean_RA	8	6	32.53	0.36	32.62	0.23	0.57	0.6
95	Tskin_mean_RA	8	6	32.66	0.39	32.81	0.24	0.49	0.62
100	Tskin_mean_RA	8	6	32.75	0.38	32.94	0.26	0.34	0.67
105	Tskin_mean_RA	8	6	32.79	0.35	33	0.25	0.28	0.69
110	Tskin_mean_RA	8	6	32.8	0.34	33.02	0.27	0.34	0.67
115	Tskin_mean_RA	8	6	32.83	0.33	33.02	0.27	0.34	0.67
120	Tskin_mean_RA	8	6	32.83	0.34	33.02	0.29	0.41	0.65
125	Tskin_mean_RA	8	6	32.51	0.34	32.56	0.33	0.75	0.56
130	Tskin_mean_RA	8	6	32.63	0.37	32.74	0.3	0.75	0.56
135	Tskin_mean_RA	8	6	32.73	0.37	32.85	0.28	0.75	0.56
140	Tskin_mean_RA	8	6	32.46	0.34	32.47	0.29	0.95	0.52
145	Tskin_mean_RA	8	6	32.62	0.4	32.64	0.26	0.75	0.56
150	Tskin_mean_RA	8	6	32.74	0.43	32.79	0.26	0.49	0.62
155	Tskin_mean_RA	8	6	32.78	0.41	32.86	0.28	0.41	0.65
160	Tskin_mean_RA	8	6	32.8	0.38	32.87	0.29	0.57	0.6
165	Tskin_mean_RA	8	6	32.81	0.34	32.87	0.31	0.57	0.6
170	Tskin_mean_RA	8	6	32.83	0.34	32.88	0.3	0.85	0.54
40	hand_left	8	6	33.99	0.65	34.39	0.79	0.41	0.65
45	hand_left	8	6	34.16	0.59	34.48	0.83	0.41	0.65
50	hand_left	8	6	34.33	0.54	34.67	0.85	0.28	0.69
55	hand_left	8	6	34.43	0.43	34.69	0.7	0.23	0.71
60	hand_left	8	6	34.43	0.49	34.66	0.69	0.49	0.62
65	hand_left	8	6	34.44	0.49	34.7	0.71	0.66	0.58
70	hand_left	8	6	34.38	0.54	34.65	0.64	0.57	0.6
75	hand_left	8	6	33.62	0.41	33.79	0.63	0.75	0.56
80	hand_left	8	6	33.67	0.68	33.92	0.8	0.66	0.58
85	hand_left	8	6	33.9	0.75	34.36	0.98	0.57	0.6
90	hand_left	8	6	33.12	0.57	33.66	0.78	0.23	0.71
95	hand_left	8	6	33.23	0.76	33.94	1.03	0.28	0.69
100	hand_left	8	6	33.62	0.78	34.05	1.19	0.75	0.56
105	hand_left	8	6	33.84	0.82	34.13	1.23	0.75	0.56
110	hand_left	8	6	33.89	0.79	34.08	1.2	0.75	0.56
115	hand_left	8	6	33.8	0.74	34.16	1.23	0.75	0.56
120	hand_left	8	6	33.73	0.84	34.25	1.21	0.66	0.58
125	hand_left	8	6	32.95	0.74	33.34	1.02	0.34	0.67
130	hand_left	8	6	33.1	0.84	33.53	1.14	0.57	0.6
135	hand_left	8	6	33.19	1.06	33.75	1.35	0.41	0.65
140	hand_left	8	6	32.59	0.97	33.09	1.17	0.28	0.69
145	hand_left	8	6	32.68	1.08	33.37	1.25	0.23	0.71
150	hand_left	8	6	32.8	1.32	33.7	1.48	0.23	0.71
155	hand_left	8	6	32.86	1.4	33.98	1.41	0.23	0.71
160	hand_left	8	6	32.85	1.42	34.05	1.39	0.18	0.73
165	hand_left	8	6	32.94	1.43	33.94	1.34	0.28	0.69
170	hand_left	8	6	32.88	1.48	33.89	1.31	0.28	0.69
40	finger_left	8	6	34.48	0.68	34.86	0.83	0.41	0.65
45	finger_left	8	6	34.65	0.66	34.84	0.95	0.41	0.65
50	finger_left	8	6	34.84	0.52	35.09	0.79	0.34	0.67
55	finger_left	8	6	34.75	0.55	34.94	0.7	0.49	0.62
60	finger_left	8	6	34.74	0.54	34.89	0.72	0.66	0.58
65	finger_left	8	6	34.64	0.56	34.97	0.72	0.57	0.6
70	finger_left	8	6	34.68	0.47	34.76	0.73	0.85	0.54
75	finger_left	8	6	33.52	1.03	33.42	1.27	0.85	0.46
80	finger_left	8	6	33.73	1.24	33.57	1.88	0.95	0.52
85	finger_left	8	6	34.35	0.6	34.99	0.74	0.11	0.77
90	finger_left	8	6	33.1	1	33.7	0.89	0.49	0.62
95	finger_left	8	6	33.32	1.13	33.53	1.78	0.85	0.54
100	finger_left	8	6	34.31	0.87	33.88	1.9	0.95	0.52
105	finger_left	8	6	34.22	0.81	34.05	1.8	0.85	0.54
110	finger_left	8	6	34.18	0.74	33.92	1.63	0.85	0.54
115	finger_left	8	6	33.87	0.93	34.19	1.55	0.34	0.67
120	finger_left	8	6	33.69	1.62	34.28	1.61	0.41	0.65
125	finger_left	8	6	32.7	0.95	33.01	1.42	0.41	0.65
130	finger_left	8	6	32.61	1.58	33.02	1.92	0.66	0.58
135	finger_left	8	6	33.2	1.58	34.2	1.52	0.14	0.75
140	finger_left	8	6	32.13	1.35	33.08	1.27	0.23	0.71
145	finger_left	8	6	31.63	1.89	33.19	1.9	0.18	0.73
150	finger_left	8	6	32.66	2.03	34.15	1.48	0.18	0.73
155	finger_left	8	6	32.57	1.9	34.29	1.34	0.08	0.79
160	finger_left	8	6	32.52	2.11	33.83	1.79	0.23	0.71
165	finger_left	8	6	32.31	2.34	33.45	2.09	0.28	0.69
170	finger_left	8	6	31.95	2.45	33.24	2.34	0.28	0.69
