# Supplementary material for: Effect of time-of-day on human dynamic thermal perception
Source: Sci Rep. 2023 Feb 9;13:2367. doi: 10.1038/s41598-023-29615-8 (PMC9911694; doi:10.1038/s41598-023-29615-8)
Supplement: Supplementary file 4 — Supplementary Table 4. [file 41598_2023_29615_MOESM4_ESM.xlsx]

## Sheet: Sheet1
Time	Skin Location	Count FEMALE	Count MALE	Mean FEMALE	Std FEMALE	Mean MALE	Std MALE	p-val (Mann–Whitney U test)	Common Language Effect Size (CLES)
40	chest	7	7	35.41	0.68	35.51	0.36	0.71	0.43
45	chest	7	7	35.45	0.67	35.52	0.32	0.53	0.39
50	chest	7	7	35.47	0.66	35.5	0.3	0.62	0.41
55	chest	7	7	35.46	0.64	35.5	0.29	0.62	0.41
60	chest	7	7	35.46	0.64	35.5	0.27	0.62	0.41
65	chest	7	7	35.48	0.63	35.49	0.28	0.46	0.37
70	chest	7	7	35.5	0.62	35.52	0.29	0.53	0.39
75	chest	7	7	35.19	0.69	35.16	0.33	0.62	0.41
80	chest	7	7	35.29	0.67	35.27	0.38	0.53	0.39
85	chest	7	7	35.38	0.61	35.36	0.4	0.71	0.43
90	chest	7	7	35.02	0.64	35	0.45	0.8	0.45
95	chest	7	7	35.18	0.64	35.17	0.45	0.9	0.47
100	chest	7	7	35.31	0.67	35.29	0.39	0.62	0.41
105	chest	7	7	35.37	0.66	35.35	0.36	0.62	0.41
110	chest	7	7	35.4	0.65	35.41	0.37	0.62	0.41
115	chest	7	7	35.41	0.61	35.44	0.35	0.9	0.47
120	chest	7	7	35.4	0.6	35.46	0.34	0.8	0.45
125	chest	7	7	35	0.62	35.06	0.27	0.8	0.45
130	chest	7	7	35.2	0.59	35.29	0.31	1	0.51
135	chest	7	7	35.33	0.58	35.42	0.32	1	0.51
140	chest	7	7	35	0.63	35.02	0.31	0.8	0.45
145	chest	7	7	35.2	0.62	35.26	0.3	0.8	0.45
150	chest	7	7	35.33	0.6	35.4	0.31	0.9	0.47
155	chest	7	7	35.38	0.61	35.42	0.29	0.8	0.45
160	chest	7	7	35.41	0.62	35.44	0.27	0.8	0.45
165	chest	7	7	35.41	0.56	35.45	0.28	1	0.49
170	chest	7	7	35.43	0.57	35.47	0.27	0.9	0.47
40	neck	7	7	35.44	0.46	35.17	0.67	0.46	0.37
45	neck	7	7	35.53	0.45	35.13	0.64	0.26	0.31
50	neck	7	7	35.54	0.47	35.06	0.62	0.16	0.27
55	neck	7	7	35.53	0.47	35.03	0.59	0.21	0.29
60	neck	7	7	35.57	0.48	34.99	0.6	0.1	0.22
65	neck	7	7	35.59	0.51	35	0.6	0.13	0.24
70	neck	7	7	35.51	0.54	35.04	0.55	0.26	0.31
75	neck	7	7	33.84	0.73	33.74	0.46	0.8	0.45
80	neck	7	7	34.52	0.52	34.16	0.6	0.26	0.31
85	neck	7	7	35.05	0.49	34.51	0.63	0.16	0.27
90	neck	7	7	33.87	0.59	33.41	0.57	0.16	0.27
95	neck	7	7	34.4	0.63	33.9	0.55	0.13	0.24
100	neck	7	7	34.84	0.61	34.35	0.55	0.13	0.24
105	neck	7	7	35.02	0.56	34.63	0.5	0.16	0.27
110	neck	7	7	35.13	0.57	34.75	0.51	0.21	0.29
115	neck	7	7	35.25	0.59	34.86	0.5	0.32	0.33
120	neck	7	7	35.28	0.57	34.94	0.48	0.38	0.35
125	neck	7	7	33.65	0.67	33.64	0.48	1	0.51
130	neck	7	7	34.32	0.5	34.19	0.61	0.8	0.45
135	neck	7	7	34.83	0.5	34.64	0.61	0.71	0.43
140	neck	7	7	33.43	0.63	33.59	0.63	0.8	0.55
145	neck	7	7	34.07	0.5	34.12	0.68	0.9	0.53
150	neck	7	7	34.63	0.52	34.57	0.64	1	0.49
155	neck	7	7	34.86	0.54	34.78	0.62	0.9	0.47
160	neck	7	7	34.98	0.57	34.89	0.6	0.9	0.47
165	neck	7	7	35.07	0.58	34.99	0.52	0.9	0.47
170	neck	7	7	35.11	0.66	35.08	0.48	1	0.51
40	arm	7	7	32.45	0.65	32.65	0.58	0.8	0.55
45	arm	7	7	32.52	0.6	32.68	0.59	0.8	0.55
50	arm	7	7	32.53	0.57	32.69	0.62	0.71	0.57
55	arm	7	7	32.52	0.57	32.71	0.65	0.9	0.53
60	arm	7	7	32.49	0.55	32.71	0.66	0.8	0.55
65	arm	7	7	32.45	0.5	32.71	0.69	0.71	0.57
70	arm	7	7	32.38	0.46	32.74	0.69	0.38	0.65
75	arm	7	7	31.71	0.52	32.07	0.73	0.38	0.65
80	arm	7	7	31.85	0.48	32.3	0.68	0.26	0.69
85	arm	7	7	32.06	0.47	32.51	0.7	0.32	0.67
90	arm	7	7	31.47	0.51	31.84	0.63	0.38	0.65
95	arm	7	7	31.68	0.49	32.13	0.63	0.13	0.76
100	arm	7	7	31.96	0.51	32.36	0.65	0.26	0.69
105	arm	7	7	32.08	0.55	32.42	0.6	0.32	0.67
110	arm	7	7	32.15	0.55	32.41	0.54	0.38	0.65
115	arm	7	7	32.21	0.53	32.43	0.52	0.38	0.65
120	arm	7	7	32.23	0.54	32.46	0.51	0.38	0.65
125	arm	7	7	31.62	0.56	31.82	0.56	0.62	0.59
130	arm	7	7	31.76	0.5	32.13	0.63	0.46	0.63
135	arm	7	7	31.94	0.47	32.38	0.69	0.26	0.69
140	arm	7	7	31.4	0.49	31.84	0.66	0.26	0.69
145	arm	7	7	31.58	0.47	32.19	0.84	0.13	0.76
150	arm	7	7	31.81	0.46	32.47	0.86	0.16	0.73
155	arm	7	7	31.95	0.47	32.56	0.79	0.16	0.73
160	arm	7	7	32.03	0.48	32.62	0.72	0.21	0.71
165	arm	7	7	32.08	0.5	32.63	0.67	0.21	0.71
170	arm	7	7	32.13	0.53	32.63	0.59	0.32	0.67
40	ant_thigh	7	7	32.21	0.77	31.84	0.54	0.46	0.37
45	ant_thigh	7	7	32.15	0.77	31.84	0.55	0.46	0.37
50	ant_thigh	7	7	32.13	0.71	31.81	0.52	0.38	0.35
55	ant_thigh	7	7	32.09	0.67	31.77	0.51	0.21	0.29
60	ant_thigh	7	7	32.09	0.66	31.75	0.44	0.32	0.33
65	ant_thigh	7	7	32	0.62	31.73	0.42	0.46	0.37
70	ant_thigh	7	7	31.93	0.57	31.7	0.41	0.46	0.37
75	ant_thigh	7	7	31.76	0.58	31.44	0.38	0.32	0.33
80	ant_thigh	7	7	31.76	0.62	31.56	0.41	0.71	0.43
85	ant_thigh	7	7	31.91	0.7	31.56	0.46	0.46	0.37
90	ant_thigh	7	7	31.68	0.7	31.3	0.39	0.38	0.35
95	ant_thigh	7	7	31.71	0.68	31.48	0.44	0.62	0.41
100	ant_thigh	7	7	31.73	0.71	31.5	0.45	0.53	0.39
105	ant_thigh	7	7	31.8	0.67	31.49	0.43	0.32	0.33
110	ant_thigh	7	7	31.75	0.64	31.51	0.49	0.46	0.37
115	ant_thigh	7	7	31.76	0.66	31.51	0.42	0.46	0.37
120	ant_thigh	7	7	31.75	0.69	31.49	0.37	0.62	0.41
125	ant_thigh	7	7	31.42	0.57	31.23	0.36	0.62	0.41
130	ant_thigh	7	7	31.49	0.51	31.33	0.37	0.53	0.39
135	ant_thigh	7	7	31.56	0.48	31.37	0.38	0.53	0.39
140	ant_thigh	7	7	31.36	0.4	31.19	0.26	0.53	0.39
145	ant_thigh	7	7	31.46	0.42	31.31	0.33	0.62	0.41
150	ant_thigh	7	7	31.51	0.44	31.41	0.4	0.53	0.39
155	ant_thigh	7	7	31.52	0.42	31.45	0.4	0.71	0.43
160	ant_thigh	7	7	31.5	0.4	31.42	0.36	0.62	0.41
165	ant_thigh	7	7	31.51	0.45	31.44	0.35	0.9	0.47
170	ant_thigh	7	7	31.49	0.46	31.47	0.32	0.9	0.53
40	shin	7	7	32.38	0.44	32.61	0.21	0.46	0.63
45	shin	7	7	32.34	0.42	32.55	0.23	0.62	0.59
50	shin	7	7	32.3	0.37	32.45	0.29	0.38	0.65
55	shin	7	7	32.26	0.33	32.37	0.33	0.53	0.61
60	shin	7	7	32.2	0.33	32.28	0.34	0.62	0.59
65	shin	7	7	32.18	0.31	32.23	0.34	0.8	0.55
70	shin	7	7	32.2	0.3	32.23	0.33	0.8	0.55
75	shin	7	7	32.1	0.33	32.15	0.35	0.71	0.57
80	shin	7	7	32.12	0.35	32.18	0.33	0.8	0.55
85	shin	7	7	32.13	0.38	32.16	0.33	0.9	0.53
90	shin	7	7	32.01	0.36	32.09	0.36	0.71	0.57
95	shin	7	7	32.03	0.39	32.13	0.35	0.62	0.59
100	shin	7	7	32.05	0.45	32.14	0.34	0.71	0.57
105	shin	7	7	32.05	0.46	32.14	0.33	0.8	0.55
110	shin	7	7	32.05	0.45	32.13	0.33	0.8	0.55
115	shin	7	7	32.08	0.42	32.15	0.35	1	0.51
120	shin	7	7	32.07	0.44	32.17	0.36	0.62	0.59
125	shin	7	7	31.89	0.4	32.04	0.38	0.46	0.63
130	shin	7	7	31.92	0.42	32.12	0.39	0.53	0.61
135	shin	7	7	31.95	0.44	32.13	0.39	0.53	0.61
140	shin	7	7	31.83	0.35	32.01	0.41	0.38	0.65
145	shin	7	7	31.87	0.36	32.11	0.44	0.38	0.65
150	shin	7	7	31.88	0.34	32.12	0.45	0.38	0.65
155	shin	7	7	31.88	0.34	32.13	0.44	0.32	0.67
160	shin	7	7	31.91	0.31	32.12	0.42	0.26	0.69
165	shin	7	7	31.91	0.3	32.1	0.44	0.38	0.65
170	shin	7	7	31.93	0.34	32.07	0.44	0.62	0.59
40	calf	7	7	31.75	0.37	32.18	0.55	0.13	0.76
45	calf	7	7	31.7	0.43	32.05	0.59	0.16	0.73
50	calf	7	7	31.76	0.35	31.95	0.59	0.26	0.69
55	calf	7	7	31.78	0.32	31.88	0.58	0.38	0.65
60	calf	7	7	31.8	0.38	31.79	0.54	1	0.49
65	calf	7	7	31.71	0.39	31.81	0.56	0.71	0.57
70	calf	7	7	31.55	0.36	31.75	0.48	0.38	0.65
75	calf	7	7	31.45	0.31	31.67	0.42	0.38	0.65
80	calf	7	7	31.31	0.27	31.65	0.44	0.07	0.8
85	calf	7	7	31.25	0.24	31.6	0.43	0.07	0.8
90	calf	7	7	31.21	0.26	31.51	0.37	0.1	0.78
95	calf	7	7	31.21	0.28	31.57	0.4	0.07	0.8
100	calf	7	7	31.17	0.31	31.53	0.4	0.16	0.73
105	calf	7	7	31.14	0.31	31.52	0.4	0.13	0.76
110	calf	7	7	31.1	0.3	31.54	0.42	0.07	0.8
115	calf	7	7	31.1	0.29	31.54	0.43	0.13	0.76
120	calf	7	7	31.06	0.29	31.49	0.44	0.21	0.71
125	calf	7	7	30.98	0.31	31.45	0.41	0.13	0.76
130	calf	7	7	30.96	0.28	31.43	0.37	0.07	0.8
135	calf	7	7	30.92	0.29	31.38	0.37	0.05	0.82
140	calf	7	7	30.89	0.35	31.31	0.33	0.1	0.78
145	calf	7	7	30.88	0.33	31.28	0.29	0.07	0.8
150	calf	7	7	30.86	0.3	31.34	0.37	0.04	0.84
155	calf	7	7	30.88	0.38	31.36	0.39	0.03	0.86
160	calf	7	7	30.85	0.42	31.31	0.42	0.07	0.8
165	calf	7	7	30.81	0.32	31.29	0.4	0.03	0.86
170	calf	7	7	30.82	0.27	31.25	0.35	0.02	0.88
40	forearm	7	7	33.74	0.67	33.83	0.29	0.46	0.63
45	forearm	7	7	33.84	0.68	33.82	0.27	0.62	0.59
50	forearm	7	7	33.88	0.66	33.86	0.28	0.62	0.59
55	forearm	7	7	33.93	0.7	33.84	0.28	0.8	0.55
60	forearm	7	7	33.95	0.72	33.87	0.3	0.8	0.55
65	forearm	7	7	33.98	0.7	33.93	0.35	0.71	0.57
70	forearm	7	7	33.94	0.66	33.94	0.35	0.46	0.63
75	forearm	7	7	33.19	0.73	33.31	0.23	0.21	0.71
80	forearm	7	7	33.38	0.7	33.58	0.25	0.21	0.71
85	forearm	7	7	33.6	0.69	33.8	0.3	0.21	0.71
90	forearm	7	7	32.95	0.74	33.23	0.3	0.16	0.73
95	forearm	7	7	33.18	0.69	33.57	0.34	0.16	0.73
100	forearm	7	7	33.4	0.64	33.82	0.39	0.16	0.73
105	forearm	7	7	33.53	0.63	33.94	0.43	0.13	0.76
110	forearm	7	7	33.59	0.61	33.94	0.44	0.13	0.76
115	forearm	7	7	33.59	0.62	33.96	0.43	0.13	0.76
120	forearm	7	7	33.61	0.61	34.01	0.47	0.13	0.76
125	forearm	7	7	32.81	0.63	33.27	0.43	0.16	0.73
130	forearm	7	7	33.11	0.64	33.59	0.43	0.1	0.78
135	forearm	7	7	33.33	0.64	33.81	0.41	0.16	0.73
140	forearm	7	7	32.68	0.71	33.18	0.39	0.16	0.73
145	forearm	7	7	32.97	0.76	33.6	0.39	0.1	0.78
150	forearm	7	7	33.21	0.78	33.85	0.42	0.16	0.73
155	forearm	7	7	33.27	0.81	33.96	0.46	0.16	0.73
160	forearm	7	7	33.28	0.81	34.01	0.48	0.13	0.76
165	forearm	7	7	33.31	0.83	34.06	0.49	0.1	0.78
170	forearm	7	7	33.39	0.88	34.07	0.49	0.13	0.76
40	Tskin_mean_RA	7	7	33.15	0.42	33.25	0.4	0.8	0.55
45	Tskin_mean_RA	7	7	33.16	0.42	33.24	0.42	0.8	0.55
50	Tskin_mean_RA	7	7	33.18	0.37	33.21	0.43	0.9	0.53
55	Tskin_mean_RA	7	7	33.17	0.34	33.19	0.43	0.9	0.53
60	Tskin_mean_RA	7	7	33.16	0.35	33.17	0.4	0.9	0.53
65	Tskin_mean_RA	7	7	33.12	0.34	33.17	0.39	0.8	0.55
70	Tskin_mean_RA	7	7	33.06	0.32	33.17	0.37	0.62	0.59
75	Tskin_mean_RA	7	7	32.71	0.31	32.79	0.35	0.71	0.57
80	Tskin_mean_RA	7	7	32.76	0.33	32.91	0.38	0.53	0.61
85	Tskin_mean_RA	7	7	32.87	0.32	32.99	0.39	0.62	0.59
90	Tskin_mean_RA	7	7	32.53	0.31	32.61	0.32	0.71	0.57
95	Tskin_mean_RA	7	7	32.64	0.32	32.8	0.35	0.53	0.61
100	Tskin_mean_RA	7	7	32.76	0.35	32.9	0.33	0.62	0.59
105	Tskin_mean_RA	7	7	32.82	0.35	32.93	0.3	0.71	0.57
110	Tskin_mean_RA	7	7	32.84	0.36	32.95	0.29	0.71	0.57
115	Tskin_mean_RA	7	7	32.85	0.36	32.97	0.26	0.62	0.59
120	Tskin_mean_RA	7	7	32.85	0.38	32.97	0.26	0.62	0.59
125	Tskin_mean_RA	7	7	32.46	0.39	32.6	0.25	0.53	0.61
130	Tskin_mean_RA	7	7	32.58	0.36	32.78	0.31	0.38	0.65
135	Tskin_mean_RA	7	7	32.68	0.33	32.89	0.32	0.38	0.65
140	Tskin_mean_RA	7	7	32.37	0.32	32.56	0.28	0.46	0.63
145	Tskin_mean_RA	7	7	32.5	0.3	32.75	0.35	0.32	0.67
150	Tskin_mean_RA	7	7	32.62	0.3	32.91	0.37	0.38	0.65
155	Tskin_mean_RA	7	7	32.68	0.3	32.95	0.36	0.32	0.67
160	Tskin_mean_RA	7	7	32.7	0.3	32.96	0.34	0.26	0.69
165	Tskin_mean_RA	7	7	32.71	0.29	32.97	0.31	0.32	0.67
170	Tskin_mean_RA	7	7	32.73	0.31	32.97	0.29	0.32	0.67
40	hand_left	7	7	34.1	0.71	34.23	0.76	1	0.51
45	hand_left	7	7	34.15	0.69	34.44	0.72	0.62	0.59
50	hand_left	7	7	34.27	0.65	34.67	0.71	0.46	0.63
55	hand_left	7	7	34.37	0.56	34.71	0.53	0.38	0.65
60	hand_left	7	7	34.3	0.51	34.76	0.58	0.16	0.73
65	hand_left	7	7	34.26	0.45	34.85	0.6	0.13	0.76
70	hand_left	7	7	34.14	0.44	34.85	0.53	0.03	0.86
75	hand_left	7	7	33.44	0.4	33.95	0.5	0.1	0.78
80	hand_left	7	7	33.33	0.42	34.23	0.72	0.05	0.82
85	hand_left	7	7	33.6	0.59	34.59	0.85	0.05	0.82
90	hand_left	7	7	33.03	0.45	33.68	0.79	0.26	0.69
95	hand_left	7	7	32.98	0.56	34.08	0.94	0.04	0.84
100	hand_left	7	7	33.22	0.63	34.39	0.95	0.01	0.9
105	hand_left	7	7	33.37	0.73	34.56	0.94	0.05	0.82
110	hand_left	7	7	33.45	0.83	34.5	0.85	0.05	0.82
115	hand_left	7	7	33.5	0.85	34.41	0.91	0.16	0.73
120	hand_left	7	7	33.54	0.87	34.36	1.05	0.26	0.69
125	hand_left	7	7	32.78	0.76	33.45	0.88	0.26	0.69
130	hand_left	7	7	32.8	0.78	33.76	0.97	0.13	0.76
135	hand_left	7	7	32.79	1.04	34.06	1.06	0.1	0.78
140	hand_left	7	7	32.33	1.06	33.28	0.89	0.21	0.71
145	hand_left	7	7	32.37	1.02	33.58	1.05	0.1	0.78
150	hand_left	7	7	32.43	1.24	33.94	1.26	0.1	0.78
155	hand_left	7	7	32.59	1.29	34.08	1.35	0.05	0.82
160	hand_left	7	7	32.62	1.3	34.11	1.36	0.1	0.78
165	hand_left	7	7	32.64	1.31	34.09	1.25	0.13	0.76
170	hand_left	7	7	32.6	1.33	34.02	1.3	0.13	0.76
40	finger_left	7	7	34.6	0.7	34.69	0.84	0.8	0.55
45	finger_left	7	7	34.67	0.78	34.79	0.82	0.53	0.61
50	finger_left	7	7	34.84	0.62	35.06	0.68	0.38	0.65
55	finger_left	7	7	34.75	0.66	34.91	0.57	0.62	0.59
60	finger_left	7	7	34.62	0.55	34.99	0.64	0.32	0.67
65	finger_left	7	7	34.54	0.42	35.02	0.76	0.16	0.73
70	finger_left	7	7	34.33	0.39	35.1	0.5	0.02	0.88
75	finger_left	7	7	33.05	0.91	33.91	1.18	0.1	0.78
80	finger_left	7	7	32.89	1.43	34.44	1.26	0.07	0.8
85	finger_left	7	7	34.32	0.32	34.92	0.89	0.26	0.69
90	finger_left	7	7	32.88	0.57	33.83	1.11	0.07	0.8
95	finger_left	7	7	32.36	0.82	34.45	1.16	0.01	0.92
100	finger_left	7	7	33.52	1.51	34.74	1.01	0.1	0.78
105	finger_left	7	7	33.46	1.34	34.83	0.9	0.07	0.8
110	finger_left	7	7	33.51	1.29	34.63	0.82	0.26	0.69
115	finger_left	7	7	33.67	1.06	34.33	1.33	0.46	0.63
120	finger_left	7	7	33.67	1.31	34.22	1.87	0.21	0.71
125	finger_left	7	7	32.36	1.14	33.31	1.03	0.21	0.71
130	finger_left	7	7	31.58	1.42	34	1.08	0.01	0.9
135	finger_left	7	7	32.9	1.74	34.36	1.11	0.26	0.69
140	finger_left	7	7	32.03	1.25	33.05	1.36	0.21	0.71
145	finger_left	7	7	31.38	1.5	33.21	2.11	0.16	0.73
150	finger_left	7	7	32.58	1.97	34.02	1.66	0.13	0.76
155	finger_left	7	7	32.59	1.71	34.02	1.78	0.21	0.71
160	finger_left	7	7	32.26	1.88	33.91	1.94	0.13	0.76
165	finger_left	7	7	31.89	2.1	33.71	2.14	0.21	0.71
170	finger_left	7	7	31.5	2.08	33.5	2.45	0.16	0.73
